# Supplementary material for: Stabilization of a salamander moving hybrid zone
Source: Ecol Evol. 2016 Dec 21;7(2):689–96. doi: 10.1002/ece3.2676 (PMC5243777; doi:10.1002/ece3.2676)
Supplement: Supplementary file 1 [file ECE3-7-689-s001.xls]

## Sheet: Sheet1
Appendix. Survey results of Triturus newts in the département Mayenne in western France and the main environmental variables measured at and around pond locations.
Population	Northern	Eastern	Percentage	Altitude	Water bodies	Forestation and hedgerows
	latitude	longitude	T. cristatus	m a.s.l.	cover	cover
MM101	48.3581	-0.40494	0	66.4425	0.5	13
MM102	48.3198	-0.50965	0	276.88	0	20
MM103	48.2975	-0.50623	75.6757	143.01	1	46.75
MM104	48.3124	-0.51352	71.4286	132.61	0	11.5
MM105	48.3127	-0.51702	84	134.655	1.75	39.25
MM106	48.3248	-0.51241	50	136.1	0	44.25
MM111	48.3772	-0.19048	0	154.973	0	53.75
MM112	48.338	-0.31454	0	261.768	0	38.5
MM201	48.2204	-0.51841	100	188.26	0.25	7.25
MM203	48.2097	-0.58215	100	116.308	0.25	21.75
MM205	48.1718	-0.54127	88.8889	126.463	0.5	34
MM206	48.2435	-0.6031	60	111.86	0.75	23.5
MM209	48.1882	-0.46948	100	140.24	0	16
MM210	48.2341	-0.52644	0	108.095	0	32
MM211	48.1118	-0.49009	100	118.018	0	63
MM212	48.1004	-0.36395	89.6552	133.223	0.5	55
MM213	48.0475	-0.37445	62.2642	125.248	0	23.25
MM214	48.1029	-0.25454	100	108.63	0	25.5
MM215	48.2054	-0.2673	0	136.3	0	31.25
MM216	48.1827	-0.4443	100	225.985	0	22.25
MM217	48.2332	-0.36711	0	100.445	0.5	16.5
MM218	48.046	-0.40719	100	277.308	0.75	39.25
MM219	48.0771	-0.39384	100	98.4953	0.5	26.25
MM220	48.0823	-0.55223	93.75	91.6699	0.25	23.25
MM221	48.0809	-0.71263	100	114.533	1.75	21
MM223	48.0888	-0.63575	97.0588	79.4674	0	7
MM224	48.2033	-0.67309	100	98.2297	0.25	27
MM225	48.1673	-0.65422	100	148.858	0.75	16.5
MM226	48.1763	-0.68514	83.3333	122.19	0.25	10
MM227	48.1231	-0.72889	100	125.388	0.5	21.75
MM228	48.1202	-0.58135	83.0189	100.02	0.25	15.75
MM229	48.2	-0.56205	100	95.0002	0	13
MM230	48.2601	-0.60719	100	118.193	0.5	10.75
MM232	48.2199	-0.48841	63.0252	127.93	0	10.5
MM301	48.0313	-0.5388	100	115.975	0.25	40
MM302	48.0423	-0.48707	100	95.065	0.5	62
MM303	47.9681	-0.39229	100	97.84	0	23.75
MM304	47.9674	-0.3893	100	83.91	0.75	27.75
MM305	48.0176	-0.61598	100	83.3573	0.75	38
MM306	47.838	-0.46597	100	77.74	0.25	5
MM307	47.8027	-0.59688	100	83.1624	0.25	22
MM308	47.8346	-0.6096	100	65.7575	0	20
MM309	47.8902	-0.57617	100	81.84	0.5	9.5
MM311	48.057	-0.62	100	102.925	0.25	21.25
MM312	48.033	-0.67473	100	86.8326	0	18.5
MM401	47.7538	-0.71178	100	74.7675	0	11.75
MM402	47.7632	-0.77717	100	72.1074	0.25	16
MM403	47.8076	-0.70913	100	42.3776	0.25	17.5
MM404	47.8167	-0.76354	100	88.805	0.5	25.25
MM405	47.8112	-0.79292	78.9474	82.965	0.5	12
MM406	47.8771	-0.79632	54.2857	90.5899	0	7.5
MM407	47.8639	-0.78393	60	86.29	0.25	17.25
MM408	47.887	-0.77329	46.6667	96.4876	0.5	89.5
MM409	47.887	-0.77352	0	96.0726	0.5	89.25
MM410	47.9465	-0.80677	95.4545	90.2975	0.25	18
MM411	48.0487	-0.87532	100	117.2	0.25	10.5
MM412	47.9899	-0.87643	100	100.697	0.75	28.5
MM413	47.9459	-0.93259	68.1818	87.885	0	12.5
MM414	47.9599	-1.02901	84.6154	83.805	0.5	10.25
MM415	48.0173	-0.92736	70.3704	106.627	0.75	49.5
MM416	47.8596	-1.04161	95.7143	64.1826	0.5	50.25
MM417	47.8747	-1.04602	100	61.8222	0.5	15.25
MM418	47.8738	-1.04868	91.4894	55.1627	0	40.25
MM419	47.8449	-1.15889	100	98.9126	0.25	14.75
MM420	47.8954	-1.08178	92.3077	61.5451	0.5	11
MM421	47.909	-1.02342	94.2857	55.5675	0	23.5
MM422	48.0268	-0.97827	65.2174	109.728	0.5	13.75
MM423	48.0519	-0.9983	56.25	131.245	0	14.25
MM425	48.038	-0.78808	15	100.17	0	85.75
MM514	48.2629	-0.98504	0	122.665	0	12
MM515	48.2689	-1.00938	0	123.45	0	7
MM516	48.2389	-0.98334	0	183.955	0	21.25
MM517	48.2193	-0.9174	0	131.217	0.5	27.5
MM518	48.1131	-1.00067	66.6667	142.435	1	26
MM521	48.1146	-0.84524	84.2105	140.925	0.25	16.25
MM522	48.1508	-0.85318	46.6667	162.653	0	17.75
MM524	48.1767	-0.94709	70.5882	153.938	0.75	27.25
MM526	48.2209	-0.83835	0	144.143	0	49.75
MM527	48.1634	-0.81305	0	115.562	0	17.5
MM528	48.1812	-0.76638	0	113.06	0	21.5
MM529	48.2597	-0.75337	0	122.375	0	26.75
MM605	48.4608	-0.58841	47.7273	104.615	0.25	27.5
MM606	48.4561	-0.59818	0	113.043	0.25	17.5
MM607	48.419	-0.66436	0	144.77	0.5	26.75
MM608	48.4529	-0.87622	0	196.018	0.75	18.75
MM609	48.4528	-0.99937	0	215.825	0	18
MM610	48.3967	-0.90037	0	245.083	0	29.75
06052013A	47.755	-0.47095	100	40.4052	0	0
288	48.1336	-0.33131	100	152.713	0.25	14.25
505	48.3093	-0.74612	0	208.517	0	41.5
560	48.2596	-0.75355	0	122.375	0	26.75
561	48.2561	-0.76095	0	128.047	0	22.25
BB18	48.319	-0.51278	100	138.435	0.75	50
PP14	48.374	-0.355216	0	241.238	0.5	17
PP20	48.4429	-0.264625	0	265.09	0	16
PP44	48.448	-0.252227	0	251.478	0	31.25
PP49	48.4711	-0.306331	21.0526	170.525	0	19.75
PP63	48.4334	-0.291155	100	225.115	0	18.5
PP78	48.4018	-0.219971	0	313.797	0	66.5
PP94	48.4397	-0.317892	100	182.85	0	29
PPLaTouffe	48.4433	-0.268382	87.5	255.667	0.25	21.5
PPLeDomaine	48.3814	-0.185553	0	254.915	0	27.5
